# Supplementary material for: Drivers of Wetland Conversion: a Global Meta-Analysis
Source: PLoS One. 2013 Nov 25;8(11):e81292. doi: 10.1371/journal.pone.0081292 (PMC3840019; doi:10.1371/journal.pone.0081292)
Supplement: Information S3 — Case-study documentation. (XLSX) [file pone.0081292.s004.xlsx]

## Sheet: Case studies
Study site information and proximate causes
Location					Wetland type (GLWD)	Conversion period		Period	Proximate causes							Underlying causes				Area dissapeared	Rate	Reference	Remarks
ID	Country	Region/place	Latitude	Longitude		start	end													(km2)	(km2/yr)
1	China	Guilin City	25o5' - 25o8'N	110o8' - 110o15'E	Lake(s)	1987	2009	22	1a							2	3			57.21	2.60045	Song et al. (2010)
2	Tanzania	Lake Victoria	0o31'N - 3o05'S	31o35' - 34o54'E	Lake, Floodplain	?	?	?	1a	4b	5c	7a	5b	8a		2	4			?	?	Kassenga (1997)
3	China	Beijing Shunyi district	40o07'N	116o48'E	Floodplain	1988	2004	16	1a	4a	8b	8c				1	5			4.41	0.275625	Zhang et al. (2011)
4	China	Hangu district	38o08' - 39o35'N	117o18' - 118o03'E	Coastal wetland	1998	2006	8	1a	4a	5b	7b	8b	8c	8d	2	3			108	13.5	Xie et al. (2010)
5	China	Pearl River Estuary	21o34' - 23o56'N	111o58' - 114o38'E	Coastal wetland	1979	2009	30	1a	4a						2	3			4598	153.267	Zhao et al. (2010)
6	Tanzania	Usangu Plains	8o0' - 9o30'S	33o - 35oE	Freshwater marsh, Floodplain	1984	2000	16	1a	3						2				181.5	11.3437	Kashaigili et al. (2006)
7	China	Daliaohe River basin	41o05'N	121o46'E	River, lake, freshwater marsh, floodplain	1992	2007	15	1a	5c						3				113.68	7.57867	Yu et al. (2010)
8	Sri Lanka	Muthurajawela Marsh	7o8'N	79o50'E	Coastal wetland	1992	2002	10	4b	5c						2				?	?	Rebelo et al. (2009)
9	Cameroon	Cameroon	4o0'N	9o35'E	Coastal wetland	1976	2007	31	1d	4a						2	1			442	14.2581	Chebo (2009)
10	Malasia	Selangor	3o0'N	101o25'E	Coastal wetland (mangrove)	1966	1995	29	1d	4a						2	3			?	?	Abdullah and Nakagoshi (2007)
11	Indonesia	Riau	0o0'N	102o0'E	Swamp Forest	1982	2007	25	1d							3				18311	732.44	Uryu et al. (2008)
13	Indonesia	Sumatra/Kalimantan	1o50'S	108o0'E	Swamp Forests, Coastal wetlands	1990	2005	15	1d	8a						1	3			152500	10166.7	Hansen et al. (2009)	Lowland forest: not sure which part is wetland
14	Ireland	Northern Ireland	54o30'N	7o0'W	Bog, Fen, Mire	past	1990	?	6a	6b						1	3	6		943.79	?	Cruickshank and Tomlinson (1995)
15	India	West Bengal	22o0'N	88o30'E	Coastal wetland	1973	1993	20	1a	4a	5c					2				14.37	0.7185	Rao et al. (1998)
16	China	Qinghai-Tibet Plateau	33o0'N	102o30'E	Freshwater marsh, Floodplain, Lake, River	1975	2001	26	3	6a	8a					2	6			975.208	37.508	Xiang et al. (2008)
17	Turkey	Yenicaga peatland	40o47'N	32o1'E	Bog, Fen, Mire (Peatland)	1944	2009	65	1a	3	6a	7a	8b			4	3	7		8.28	0.127385	Evrendilek et al. (2011)
18	Ireland	Republic of Ireland	53o00'N	8o0'W	Bog, Fen, Mire (Peatland), River, Lake	1990	2000	10	6a							3				44	4.4	Tomlinson (2005)
19	Malasya	Singapore	1o25'N	103o50'E	Coastal wetland (mangrove)	1969	1980	11	1a	1b	7b					2	3			0.737	0.067	Bird et al. (2004)
20	India	Punjab	30o30'N	74o45'E	Lake, Intermittent wetland/lake	1940	onwards	60	1a							2	4	5		29.03	0.483833	Ladhar (2002)
21	USA	Willamette River Basin	44o38'N	123o6'W	25-100% Wetland	1980s	1990s	15	1a	4a	8c					2	5			?	?	Bernert et al. (1999)
22	USA	South Carolina	33o0N	81o0'W	25-100% Wetland	1982	1989	7	1a	2a	4a					2	3			76.48	10.9257	Dahl (1999)
23	USA	Coastal Texas	29o0'N	95o30'W	25-100% Wetland	1950s	1990s	40	1a	2a	4a	4b				2	3			852	21.3	Moulton et al. (1997)
24	USA	San Dieguito Lagoon	32o58'14''N	117o15'43''W	Coastal wetland	1928	1994	66	1a	5c	7a					2	3			2.565	0.0388636	Kent and Mast (2005)
25	China	Sanjiang Plain	47o30'N	133o30'W	Freshwater marsh, Floodplain	1976	2005	29	1a							1	3			4.57075	0.157612	Zhang et al. (2009)
26	China	Jiangsu Province	33o00'N	119o0'W	Lake; Freshwater marsh; Floodplan; Coastal wetland; River	1990	2006	16	1b							2	3			2462	153.875	Xu et al. (2011)
27	Mexico	Northern coast of Sinaloa	25o30'N	108o30'W	Coastal wetland	1992	2005	13	1b							3	5			74.67	5.74385	Berlanga-Robles et al. (2011)
28	Ethiopia	Choke Mountain	10o30'N	38o0'E	Freshwater marsh; Floodplain; Wetland	1986	2005	19	1a							2	5			10.55	0.555263	Teferi et al. (2010)
29	Switzerland	Canton of Zurich	47o20'N	8o41'E	Wetland/Lake	1850	2000	150	1a	7a						3				125.26	0.835067	Gimmi et al. (2011)
30	China	West Songnen Plain	43o59'N - 46o18'N	121o38'E - 126o30'E	Lake; Freshwater marsh; Floodplan; Intermittent wetland/Lake	1954	2008	54	3	4a	7a	7b	7c	8a	8b	1	2	3	5	4760.67	88.1606	Wang et al. (2011)
31	Lithuania	Curonian lagoon	55o0'N	21o55'E	Coastal wetland (lagoon)	1930s	~2000	70	1a							1				800	11.4286	Breber et al. (2008)
32	Italy	Nemunas delta	41o53'N	15o25'E	Freshwater marsh, Floodplain	1950s	~2000	50	1a							1				15	0.3	Breber et al. (2008)
33	Greece	Lake Cheimaditida	40o35'N	21o34'E	Lake; wetland; marsh	1945	1996	51	1a	3	5b	7a	7c			2	3			14.1274	0.277008	Papastergiadou et al. (2008)
34	Turkey	Çakalburnu Lagoon	38o23'N	27o01'E	(coastal) wetland	1957	2005	48	1a	4a	7c					2	5			1.74	0.03625	Bolca et al. (2006)
35	Spain	Azuaga country	38o20'N	5o40'W	wetland/ponds	1896	1996	100	1a	5b						1	5			2.48	0.0248	Gallego-Fernandez et al. (1999)
36	Equador	Palmar	2o01'S	80o44'W	Coastal wetland (mangrove)	1990	2007	17	1b							3				± 90 %		Shervette et al. (2007)
37	Canada	Toronto	43o52'N	78o55'W	Freshwater marsh, Floodplain	1931	1976	45	4a	4b	5c	7a				2	3	5	7	2.71	0.0602222	Lemay and Mulamoottil (1984)
38	USA	Great Lakes	42o20'N	83o20'W	Wetland; Forested wetland	1992	2001	9	4a	5c	7a					2				60.14	6.68222	Wolter et al. (2006)
39	Chili	Concepcion	36o45'S	73o05'W	Wetland; Freshwater marsh; Floodplain	1975	2000	25	4a	5c						1	2	3	4	17.34	0.6936	Pauchard et al. (2006)
40	Australie	Brisbane Water	27o30'S	153o0'e	Saltmarshes	1954	1995	41	4a	4b	5c	7a	7c			2	3			1.834	0.0447317	Harty et al. (2003)
41	USA	Columbia River Estuary	46o12'N	123o30'E	Coastal wetland (esturary)	1868	1958	90	1a	4a	7c	7b				2	3			55	0.611111	Sherwood et al. (1999)
42	Egypt	El-Tina plain	32o25'N	31o05'E	Freshwater marsh, Floodplain	1981	2003	22	1a	1b	4a	5c	7a	7c		2	3			73	3.31818	Kaiser 2009
43	USA/Canada	Prairie Pothole Region	50o0'N	104o0'E	25-50% wetland	pre-EU settlement	present	?	1a							2	3			>100000	133.5	Euliss et al. (2006)	>50% of wetland area (estimates): Rate for PPR from Tiner et al., 1984 (Table 4, p. 35)
44	USA	Lake Tahoe basin	39o0'N	120o0'E	Wetland complex	1940	2002	62	4a	4b	5c	7a				2				3.15	0.0508065	Raumann and Cablk (2008)
45	USA	Nanticoke watershed	75o45'N	38o30'E	25% Wetland; River	pre-settlement (~200 years)	1998	150	1a	7a	8d					2				356.34	2.3756	Tiner (2005)
46	Australia	NW Australia	22o00'S	114o30'E	Coastal wetland; Saltmarsh	1999	2002	3	8a											97.85	32.6167	Paling et al. (2008)	Not used in analysis; no underlying cause defined.
47	Indonesia	South Sulawesi	5o30'S	119o50'E	Coastal wetland (mangrove)	1950	1990	40	1b	2a						1	3			760	19	Nurkin (1994)
48	USA	Trinity river system, Texas	29o40'S	94o55'W	25-50% wetland	1956	1974	18	5b	8d						3				8.46	0.47	White et al. (2002)
49	USA	Lavaca River valley	28o45'S	96o35'W	25-50% wetland	1950	1979	29	5a	7a	7c	8d				3				4.3	0.148276	White et al. (2002)
50	USA	Neuces River valley	27o56'S	97o33'W	25-50% wetland	1959	1975	16	5a	7b	8d					3				1.3	0.08125	White et al. (2002)
51	Portugal	Mondega estuary	40o08'N	8o50'W	Coastal wetland (estuary)	1947	1998	51	1a	1b	4a	5c	7a	7c		2	3			0.18	0.00352941	Castro and Freitas (2006)
52	Ireland	North Ireland	54o40'N	6o40'W	Bog, fen, mire	1987	1998	11	1a	2a	2b	6a				5	1			255.36	23.2145	Cooper et al. (2003)
53	Phillipines		5o0'N -19o0'N	116o0'N -124o0'E	Mangrove	1918	1987	69	1a	1b	2a	2b	5c			3	4			3494.36	50.6429	Baconguis et al. (1990)
54	Senegal	Somone estuary	17o05'N	14o30'W	Mangrove	1946	1978	32	2b	8a						6	2			1.4	0.04375	Sakho et al. (2011)
55	Madagaskar	west coast	21o30'N	23o30'E	Mangrove	1979	1994	15	1a	2b	3					2	6			97.2	6.48	Rakotomavo and Fromard (2010)
56	India	Mahanadi delta	20o20'N	86o45'E	Mangrove (open)	1973	2006	33	1b							2				26.06	0.789697	Pattanaik and Prasad (2011)
57	Vietnam	Tra Vinh Province, Mekong delta	9o35'N	106o30'E	Mangrove	1965	2001	36	1a	1b	2b					1	2	3		47.55	1.32083	Minh Thu and Populus (2007)
																4				84.24	2.34
58	Thailand	Ao Ko Nok	12o34'N	101o56'E	Mangrove	1953	1991	38	1b							2	3			14.31	0.376579	Raine (1994)
59	Finland	subnational	65o00'N	27o0'E	Lake, Peatland	1950	2000	50	1a	2a	6a	7a	7b			3				57000	1140	Turunen (2008)
60	USA	Seven-county Twin Cities Metropolitan Area of Minnesota	93o20'N	45o0'W	25-50% wetland	1986	2002	16	4a							2				70	4.375	Yuan et al. (2005)
61	China	Lianyungang	34o40'N	119o15'W	salt wetlands	2000	2006	6	4a	5c	7a					1	2	3		54.4	9.06667	Li et al. (2010)
62	Estonia	National	59o0'N	25o0'E	Bog, Fen, Mire (Peatland)	1950	1990	40	1c	2a	3	5a	6a	6b	7a	1	3			150-300		http://www.wetlands.org/LinkClick.aspx?fileticket=Az8K7KVj%2bhk%3d&tabid=56
																				?	?	(Wetlands International, 2009. A quick scan of peatlands in Central and Eastern Europe).
63	Latvia	National	57o0'N	25o0'E	Bog, Fen, Mire (Peatland)			80	1a	2a	6a	6b				1	3	6		>200	234.637	http://www.wetlands.org/LinkClick.aspx?fileticket=Az8K7KVj%2bhk%3d&tabid=56
																				14571
																				4000
64	Lithuania	National	55o0'N	24o0'E	Bog, Fen, Mire (Peatland)			80	1a	1c	2a	6a	6b			1	3			million of tons	24.375	http://www.wetlands.org/LinkClick.aspx?fileticket=Az8K7KVj%2bhk%3d&tabid=56
																				1850
																				100
65	Belarus	National	52o0'N	19o0'E	Bog, Fen, Mire (Peatland)			80	1a	2a	4a	5c	6a	6b	7a	1	3			10851	135.637	http://www.wetlands.org/LinkClick.aspx?fileticket=Az8K7KVj%2bhk%3d&tabid=56
66	Moldova	National	47o0'N	28o30'E	Bog, Fen, Mire (Peatland)			80	1a							3	4			>600	7.5	http://www.wetlands.org/LinkClick.aspx?fileticket=Az8K7KVj%2bhk%3d&tabid=56
					Freshwater Marsh, Floodplain
67	Bulgaria	National	42o30'N	25o30'E	Bog, Fen, Mire (Peatland)	1920 onwards		80	1a	1c	3	4A	4B			3	2	5		1890	23.625	http://www.wetlands.org/LinkClick.aspx?fileticket=Az8K7KVj%2bhk%3d&tabid=56
					Freshwater Marsh, Floodplain
68	Georgia	National	42o0'N	42o0'E	Bog, Fen, Mire (Peatland)	1920 onwards		80	1a	1c	1d	2a	2b	6b	7a	3	1	2		?	?	http://www.wetlands.org/LinkClick.aspx?fileticket=Az8K7KVj%2bhk%3d&tabid=56
					Freshwater Marsh, Floodplain
					Swamp Forest
69	Armenia	National	40o30'N	44o30'E	Saline wetland	1930s onwards		70	1e	5b	6a	6b	7b			3				200	2.85714	http://www.wetlands.org/LinkClick.aspx?fileticket=Az8K7KVj%2bhk%3d&tabid=56
					Freshwater Marsh, Floodplain
					Bog, Fen, Mire (Peatland)
					Lake
70	Israel	Hula Valley	33o05'N	35o36'E	Intermittent wetland/Lake	1958	1993	35	1a	1e	7c					3	1			35	1	Hambright and Zohary (1998)
71	Wales	Llyn Peninsula	52o53'N	4o30'W	Wetlands	1972	1987	15	1a	1d	3					3	5			0.3		Buse (1992)
72	USA	Palm Beach county, Florida	26o30'N	80o30'W	25-100% wetland	1972	1980	8	1a	4a						2	3			96	12	http://ia700303.us.archive.org/21/items/wetlandsofunited00nati/wetlandsofunited00nati.pdf
																				2.65
73	USA	South Florida	27o0'N	81o0'W	25-100% wetland	1950s onwards		50	1a	4a	7c					1				162	3.24	http://ia700303.us.archive.org/21/items/wetlandsofunited00nati/wetlandsofunited00nati.pdf
																				405
74	Puerto Rico	Coastal region	18o15'N	66o30'W	Mangrove	1959	1971	12	1a	3	4a	5c				2				5.4	0.45	Martinuzzi et al. (2009)
75	USA	Louisiana delta plain	29o30'N	29o30'W	Wetland	1960s onwards		40	5a	7c	8a	8d				3				?		Morton et al. (2006)
					Freshwater marsh, Floodplain
76	Australia	Moreton Bay	27o25'S	153o10'E	Coastal wetland (mangrove)	1973	1997	24	1a	1b	5c	7a	7c			2				38	1.58333	Manson et al. (2003)
77	China	Zoige County	34o45'N	102o40'E	Freshwater marsh, Floodplain	1986	2005	19	3	7c	8b					3				410	21.5789	Pang et al. (2010)
78	China	Chongming island, Dongtan	31o30'N	121o50'E	Coastal wetland	1990	2000	10	1a	1b	2a					1	3			95.69	9.569	Zhao et al. (2004)
79	Chinag	Daqing City	46o0'N	125o0'E	Intermitted wetland/lake	1977	2007	30	1a	4a	5b					1	3	2		601.69	20.0563	Yu et al. (2011)
80	Greece	Nestos River delta	40o54'N	24o48'E	Delta / Coastal wetland	1945	2002	57	1a	3	7c	7b				1	2	4	5	7.65	0.134211	Mallinis et al. (2011)
81	Bangladesh	Dhaka	23o48'N	90o23'E	Freshwater marsh, Floodplain	1975	2003	28	4a	7a						2	3			40	1.42857	Dewan and Yamaguchi (2009)
82	USA	New Jersy	40o0'N	74o30'W	25-50% wetland	1986	1995	9	4a							2				104.33	11.5922	Hasse and Lathrop (2003)
83	Canada	Peel, Ontario	43o30'N	80o0'W	wetland	1800	1990	190	1a	7c						3	5			13	0.0684211	Spaling (1995)
84	Indonesia	Riau	0o30'N	102o0'E	Swamp Forest	last decades	2010		1d							3				2400	?	Koh et al. (2011)
85	Malaysia	Peninsular Malaysia	4o0'N	102o0'E	Swamp Forest	last decades	2010		1d							3				2400	?	Koh et al. (2011)
86	Indonesia	North Sumatra	2o0'N	99o30'E	Swamp Forest	last decades	2010		1d							3				1100	?	Koh et al. (2011)
87	Indonesia	Sarawak	2o30'N	113o30'E	Swamp Forest	last decades	2010		1d							3				1000	?	Koh et al. (2011)
88	Indonesia	west Sumatra	0o30'S	100o30'E	Swamp Forest	last decades	2010		1d							3				230	?	Koh et al. (2011)
89	Australia	Swan coastal plain	31o50'S	115o50'E	Wetlands	1830	1990	160	1a	4a						2	4			0.7	0.004375	Davis and Froend (1999)
90	USA	San Fransisco Bay	37o50'N	122o20'W	Coastal wetland	?	1980		4a	5c	7c					2				800	?	http://ia700303.us.archive.org/21/items/wetlandsofunited00nati/wetlandsofunited00nati.pdf
91	USA	Louisiana coastal marshes	29o30'N	90o30'W	Coastal wetland (freshwater and brackish)	?	1980		5a	5b	7c	8d				2	3			100/yr	?
92	Guinea-Bissau	Cacheu	12o0'N	16o0'W	Coastal wetland	1956	1998	42	1a	4a	5a	7a	8c			2				554	13.1905	Vasconcelos et al. (2002)
93	Spain	Norht Coast estuaries	43o20'N	4o30'W	Coastal wetland	1850s	20th century	150	1a, 1d, 3, 7c							3				4.68	0.0312	Fernandez et al. (2010)
94	Bolivia	Eastern lowland Bolivia	17o0'S	63o0'W	Freswater Marsh; Floodplain; Swamp forest	1976	2004	28	1a	3						2	3	5		721	25.75	Killeen et al. (2007)
95	China	Ruoergai Plateau	33o0'N	103o0'E	Freshwater marsh; Peatland	1977	2007	30	1a	3	6a	7c	8a			2	3			>1000	33.3333	Xiaohong et al. (2011)
96	China	Heilongjiang Province	43°22′–53°24′N	121°13′–135°05′E	Freshwater marsh, Floodplain	1958	2000	42	1a	8b						2	3	8		549	13.0714	Gao and Liu (2011)
97	USA	Chickahominy River watershed	37o20'N	77o0'W	Palustrine/tidal wetland	1953	1994	41	4a	5c	7b					2				2.26	0.055122	Syphard and Garcia (2001)
98	USA	Jamaica Bay (NY)	40o35'N	73o50'W	salt marsh	1924	1999	75	4a	7a	7c	8d				2	8			5	0.0666667	Hartig et al. (2002)
99	China	Tangxunhu wetland	30o26'N	114o22'E	Freshwater marsh, floodplain; Lake	1953	2005	52	1b	4a	8b					2	3			10.9	0.209615	Xu et al. (2009)
100	Turkey	Sultan marshes	38o20'N	35o15'E	Intermittent wetland/lake	1980	2003	23	1a, 5b, 7b, 7c							1	3	5		118	5.13043	Dadaser-Celik et al. (2008)
101	Italy	Po Delta	45o0'N	12o20'E	Coastal wetland (delta)	1870	1960	90	1a	4a	5b	7b	7c	8d		2	3	5		950	10.5556	Simeoni and Corbau (2009)
102	USA	North Carolina coastal plain	35o15'N	77o0'W	Coastal wetland (palustrine and estuarine)	1950	1980	30	1a	2a	4a	4b	7a			2	3			0.51	0.017	Cashin et al. (1992)
103	USA	Portland	45o30'N	122o45'W	(palustrine) wetlands	1982	1998	16	1a	4a	5c	7a				2	3			>40%	?	Kentula et al. (2004)
104	USA	Wisconsin, Lake Polygon	44o10'N	88o15'W	wetland	1937	2000	63	1a	4b	7a	7c				2				0.2	0.0031746	Hu et al. (2003)
105	USA	Sacramento-San Joaquin delta	38o05'N	121o36'W	25-50% wetland	1850s	onward	150	1a	7c						2	3			55-80%	?	Drexler et al. (2009)
106	Thailand	Southern coastline	7o40'N	99o50'E	Mangroves	1966	1997	31	1b	7b						3				0.5	0.016129	Thampanya et al. (2006)

## Sheet: Key to codes
Code	Proximate cause
1a	Reclamation for arable land
1b	Reclamation for aquaculture
1c	Harvesting for bioresources
1d	Plantations
1e	Drainage to combat diseases
2a	Wood extraction (large scale)
2b	Wood extraction (small scale)
3	Reclamation for pastures
4a	Urban development
4b	Rural development
5a	Oil and gas extraction
5b	Water extraction
5c	Industrial/commercial activities
6a	Peat extraction for fuel
6b	Peat extraction for horticulture
7a	Construction of roads, airport, etc.
7b	Dam/reservoir construction
7c	Canal dredging/dykes/boot traffic
8a	Extreme climate events
8b	Increased temperature
8c	Decreased precipitation
8d	Sea-level rise
Code	Underlying driving force
1	Institutional factors
2	Population growth
3	Economic growth / benefits
4	Little environmental awareness
5	Technological innovations
6	Cultural reasons (tradition)
7	Tourism/recreational developments
